# Supplementary material for: Differences in growth and competition between plants of a naturalized and an invasive population of Bunias orientalis
Source: Ecol Evol. 2024 Mar 18;14(3):e11153. doi: 10.1002/ece3.11153 (PMC10948592; doi:10.1002/ece3.11153)
Supplement: Supplementary file 2 — Table S1. [file ECE3-14-e11153-s002.xlsx]

## Sheet: README
README Supplement Table 1	Raw data of the experiment.
Aboveground biomass, total number of leaves, length of the longest leaf and water content
Plant_id	Plant identification number
Population	Bunias orientalis from Gondreville population (naturalized) and Jena (invasive) population
Mixture_Code	Alphabetical order of different replacement series
Mixture_series	Replacement series
Incompetition	Population used as a competitor
Initial_biomass	Biomass of initial seedling after six days (mg)
Biomass_DW	Aboveground biomass in dry weight (g)
Leaf_Count	Aboveground biomass in dry weight (g)
LLL	Length of the longest leaf (cm)
LWC	Total leaf water content(%)
SLA	Specific leaf area ( mm2 mg-1)
Content of carbon, nitrogen and carbon to nitrogen ratio
Plant_id	Plant identification number
Population	Bunias orientalis from Gondreville population (naturalized) and Jena (invasive) population
Mixture_Code	Alphabetical order of different replacement series
Mixture_series	Replacement series
Incompetition	Population used as a competitor
Initial_biomass	Biomass of initial seedling after six days (mg)
Weight	The mass of dry leaf used in the analysis
N %	Percentage of nitrogen content
C%	Percentage of carbon content
C/N %	Percentage of carbon to nitrogen ratio
Relative Competition Intensity relative to performance of control plants [RCI (CONTROL)]
Plant_id	Plant identification number
Population	Bunias orientalis from Gondreville population (naturalized) and Jena (invasive) population
Mixture_Code	Alphabetical order of different replacement series
RCI_Mixture_series	Calculation of replacement series
Mixture_series	Replacement series
Incompetition	Population used as a competitor
Initial_biomass	Biomass of initial seedling after six days (mg)
Competitive_ability	Value of relative competition intensity
Relative Competition Intensity relative to performance of intrapopulation competition [RCI (INTRAPOPULATION)]
Plant_id	Plant identification number
Population	Bunias orientalis from Gondreville population (naturalized) and Jena (invasive) population
Mixture_Code	Alphabetical order of different replacement series
RCI_Mixture_series	Calculation of replacement series
Mixture_series	Replacement series
Incompetition	Population used as a competitor
Initial_biomass	Biomass of initial seedling after six days (mg)
Competitive_ability	Value of relative competition intensity
Root Biomass Fraction
Plant_id	Plant identification number
Population	Bunias orientalis from Gondreville population (naturalized) and Jena (invasive) population
Mixture_Code	Alphabetical order of different replacement series
Mixture_series	Replacement series
Incompetition	Population used as a competitor
Initial_biomass	Biomass of initial seedling after six days (mg)
Below_Biomass	Biomass of belowground roots (g)
Abovebiomass_H2	Biomass of aboveground leaves at second harvest (g)
Total_biomass	Biomass of belowground roots (g) together with biomass of aboveground biomass (g)
Root_biomass_fraction_%	Root biomass fraction in percentage

## Sheet: 1st Harvest
		BIOMASS, LEAF COUNT, LENGTH OF LONGEST LEAF, and WATER CONTENT										SPECIFIC LEAF AREA									CARBON TO NITROGEN RATIO									RCI (CONTROL)										RCI (INTRAPOPULATION)
Pot_id	Population	Mixture_Code	Mixture_series	Incompetition	Initial_biomass	Biomass_DW	Leaf_Count	LLL	LWC		Pot_id	Population	Mixture_Code	Mixture_series	Incompetition	Initial_biomass	SLA		Pot_id	Population	Mixture_Code	Mixture_series	Incompetition	Initial_biomass	N_%	C_%	C_N%		Pot_id	Population	Mixture_Code	RCI_Mixture_series	Incompetition	Initial_biomass	Competitive_ability_aJE	Mixture_series		Pot	Population	Mixture_Code	RCI_Mixture_series	Incompetition	Initial_biomass	Competitive_ability	Mixture_series
1	JE	b	1.1	GO	0.0306	2.1979	7	25.9	86.4156		1	aJE	b	1.1	GO	0.0306	26.2762		1	aJE	b	1.1	GO	0.0306	3.11	40.74	13.0928		1	GO	a	(0.1-1.1)/0.1	JE	0.00435873	0.0409715	1.1		1	GO	a	(0.2-1.1)/0.2	JE	-0.11294	-0.383275	1.1
2	JE	b	1.1	GO	0.03235	3.2659	12	31.3	85.4535		2	aJE	b	1.1	GO	0.03235	24.7244		2	aJE	b	1.1	GO	0.03235	3.91	41	10.4794		2	GO	a	(0.1-1.1)/0.1	JE	0.0366014	0.347616	1.1		2	GO	a	(0.2-1.1)/0.2	JE	-0.0768991	0.05902	1.1
3	JE	b	1.1	GO	0.02726	1.955	9	23.3	86.9747		3	aJE	b	1.1	GO	0.02726	26.8376		3	aJE	b	1.1	GO	0.02726	3.61	38.95	10.7924		3	GO	a	(0.1-1.1)/0.1	JE	0.322307	0.228626	1.1		3	GO	a	(0.2-1.1)/0.2	JE	0.242466	-0.112608	1.1
4	JE	b	1.1	GO	0.02855	2.7041	8	29.2	85.5677		4	aJE	b	1.1	GO	0.02855	30.0478		4	aJE	b	1.1	GO	0.02855	3.51	37.62	10.7209		4	GO	a	(0.1-1.1)/0.1	JE	0.226176	0.342956	1.1		4	GO	a	(0.2-1.1)/0.2	JE	0.13501	0.0522996	1.1
5	JE	b	1.1	GO	0.01616	3.0333	11	29.1	87.8156		5	aJE	b	1.1	GO	0.01616	38.5276		5	aJE	b	1.1	GO	0.01616	8.11	77.16	9.5129		5	GO	a	(0.1-1.1)/0.1	JE	0.536363	0.716353	1.1		5	GO	a	(0.2-1.1)/0.2	JE	0.48174	0.590876	1.1
6	JE	b	1.1	GO	0.0316	2.5271	8	27.1	88.8513		6	aJE	b	1.1	GO	0.0316	37.381		6	aJE	b	1.1	GO	0.0316	2.69	42.06	15.634		6	GO	a	(0.1-1.1)/0.1	JE	-0.0380344	0.677467	1.1		6	GO	a	(0.2-1.1)/0.2	JE	-0.160328	0.534787	1.1
7	JE	b	1.1	GO	0.02243	1.4189	8	30.3	90.8019		7	aJE	b	1.1	GO	0.02243	41.5894		7	aJE	b	1.1	GO	0.02243	3.51	39.34	11.1976		7	GO	a	(0.1-1.1)/0.1	JE	0.17005	0.760646	1.1		7	GO	a	(0.2-1.1)/0.2	JE	0.0722716	0.654763	1.1
8	JE	b	1.1	GO	0.02293	2.4954	8	28.7	87.1508		8	aJE	b	1.1	GO	0.02293	29.0741		8	aJE	b	1.1	GO	0.02293	3.18	39.75	12.5069		8	GO	a	(0.1-1.1)/0.1	JE	0.431275	0.491694	1.1		8	GO	a	(0.2-1.1)/0.2	JE	0.364272	0.266834	1.1
9	JE	b	1.1	GO	0.02779	0.2317	7	14	91.2718		9	aJE	b	1.1	GO	0.02779	53.6752		9	aJE	b	1.1	GO	0.02779	3.39	41.17	12.1504		9	GO	a	(0.1-1.1)/0.1	JE	0.572785	0.681319	1.1		9	GO	a	(0.2-1.1)/0.2	JE	0.522453	0.540344	1.1
10	JE	b	1.1	GO	0.02687	2.023	8	26.2	86.3449		10	aJE	b	1.1	GO	0.02687	39.25		10	aJE	b	1.1	GO	0.02687	3.12	39.04	12.4979		10	GO	a	(0.1-1.1)/0.1	JE	0.420229	0.246755	1.1		10	GO	a	(0.2-1.1)/0.2	JE	0.351925	-0.0864586	1.1
11	JE	b	1.1	GO	0.022	1.559	8	27.9	89.4572		11	aJE	b	1.1	GO	0.022	43.0137		11	aJE	b	1.1	GO	0.022	2.62	37.33	14.2691		11	GO	a	(0.1-1.1)/0.1	JE	0.273048	0.497369	1.1		11	GO	a	(0.2-1.1)/0.2	JE	0.187403	0.275019	1.1
12	JE	b	1.1	GO	0.0208	2.4394	8	30.2	88.7693		12	aJE	b	1.1	GO	0.0208	33.0526		12	aJE	b	1.1	GO	0.0208	3.65	38.77	10.6177		12	GO	a	(0.1-1.1)/0.1	JE	0.55129	0.621824	1.1		12	GO	a	(0.2-1.1)/0.2	JE	0.498426	0.454531	1.1
13	JE	b	1.1	GO	0.02195	0.632	7	19.6	88.1379		13	aJE	b	1.1	GO	0.02195	31.0891		13	aJE	b	1.1	GO	0.02195	3.12	38.2	12.2469		13	GO	a	(0.1-1.1)/0.1	JE	0.493671	-0.0213011	1.1		13	GO	a	(0.2-1.1)/0.2	JE	0.434019	-0.473095	1.1
14	JE	b	1.1	GO	0.02387	1.207	6	25.2	87.839		14	aJE	b	1.1	GO	0.02387	35.6818		14	aJE	b	1.1	GO	0.02387	3.43	38.56	11.2393		14	GO	a	(0.1-1.1)/0.1	JE	0.507105	0.111159	1.1		14	GO	a	(0.2-1.1)/0.2	JE	0.449036	-0.282038	1.1
15	JE	b	1.1	GO	0.02206	1.3746	8	22.2	87.8431		15	aJE	b	1.1	GO	0.02206	40.2564		15	aJE	b	1.1	GO	0.02206	2.94	38.28	13.0389		15	GO	a	(0.1-1.1)/0.1	JE	-0.113864	0.324319	1.1		15	GO	a	(0.2-1.1)/0.2	JE	-0.245092	0.0254182	1.1
1	JE	a	0.1	GO	0.02287	2.4313	9	39.8	89.7869		1	aJE	a	0.1	GO	0.02287	38.2927		1	aJE	a	0.1	GO	0.02287	3.34	38.55	11.5239		1	GO	b	(0.1-0.2)/0.1	JE	0.161542	0.112757	0.2		1	GO	b	(0.3-2.1)/0.3	JE	-0.231806	-0.673589	2.1
2	JE	a	0.1	GO	0.03624	3.3662	8	30	85.3179		2	aJE	a	0.1	GO	0.03624	32.2051		2	aJE	a	0.1	GO	0.03624	2.68	37.68	14.0852		2	GO	b	(0.1-0.2)/0.1	JE	-0.0537079	0.254266	0.2		2	GO	b	(0.3-2.1)/0.3	JE	-0.330528	0.646633	2.1
3	JE	a	0.1	GO	0.03695	5.5513	11	34.2	87.9354		3	aJE	a	0.1	GO	0.03695	32.8796		3	aJE	a	0.1	GO	0.03695	3.69	40.32	10.9187		3	GO	b	(0.1-0.2)/0.1	JE	0.331413	0.23445	0.2		3	GO	b	(0.3-2.1)/0.3	JE	0.207405	-0.902024	2.1
4	JE	a	0.1	GO	0.04133	4.6437	14	34.1	88.6133		4	aJE	a	0.1	GO	0.04133	30.1923		4	aJE	a	0.1	GO	0.04133	3.09	38.82	12.5645		4	GO	b	(0.1-0.2)/0.1	JE	0.206622	0.356307	0.2		4	GO	b	(0.3-2.1)/0.3	JE	0.29565	-0.836926	2.1
5	JE	a	0.1	GO	0.02835	3.6218	10	36.7	89.5902		5	aJE	a	0.1	GO	0.02835	38.7654		5	aJE	a	0.1	GO	0.02835	3.49	38.38	11.0045		5	GO	b	(0.1-0.2)/0.1	JE	0.242148	0.31527	0.2		5	GO	b	(0.3-2.1)/0.3	JE	0.0990128	0.515074	2.1
6	JE	a	0.1	GO	0.03176	2.7039	10	34.3	89.8856		6	aJE	a	0.1	GO	0.03176	46.1765		6	aJE	a	0.1	GO	0.03176	3.77	39.1	10.3697		6	GO	b	(0.1-0.2)/0.1	JE	0.13527	0.359846	0.2		6	GO	b	(0.3-2.1)/0.3	JE	-0.160887	-0.394854	2.1
7	JE	a	0.1	GO	0.02481	2.493	8	33.7	89.4345		7	aJE	a	0.1	GO	0.02481	39.4969		7	aJE	a	0.1	GO	0.02481	3.42	39.89	11.6775		7	GO	b	(0.1-0.2)/0.1	JE	0.278869	0.322483	0.2		7	GO	b	(0.3-2.1)/0.3	JE	-0.229791	-0.0746269	2.1
8	JE	a	0.1	GO	0.0259	4.3229	8	28.6	86.8205		8	aJE	a	0.1	GO	0.0259	31.0891		8	aJE	a	0.1	GO	0.0259	3.09	39.1	12.6446		8	GO	b	(0.1-0.2)/0.1	JE	0.0885479	0.412278	0.2		8	GO	b	(0.3-2.1)/0.3	JE	-0.966779	0.262488	2.1
9	JE	a	0.1	GO	0.02973	3.4549	9	36.5	87.5135		9	aJE	a	0.1	GO	0.02973	35.0838		9	aJE	a	0.1	GO	0.02973	2.96	39.35	13.2841		9	GO	b	(0.1-0.2)/0.1	JE	0.145868	0.306026	0.2		9	GO	b	(0.3-2.1)/0.3	JE	-0.0706275	0.479756	2.1
10	JE	a	0.1	GO	0.03644	3.1142	12	29.8	87.6624		10	aJE	a	0.1	GO	0.03644	34.1304		10	aJE	a	0.1	GO	0.03644	2.55	37.63	14.7492		10	GO	b	(0.1-0.2)/0.1	JE	-0.585413	0.284163	0.2		10	GO	b	(0.3-2.1)/0.3	JE	-0.344228	-0.0300475	2.1
11	JE	a	0.1	GO	0.02693	3.2029	8	35.4	88.815		11	aJE	a	0.1	GO	0.02693	35.0838		11	aJE	a	0.1	GO	0.02693	3.5	38.16	10.9024		11	GO	b	(0.1-0.2)/0.1	JE	0.0824278	0.266676	0.2		11	GO	b	(0.3-2.1)/0.3	JE	-0.267265	-0.754667	2.1
12	JE	a	0.1	GO	0.02886	2.8233	9	28.7	87.3372		12	aJE	a	0.1	GO	0.02886	29.6226		12	aJE	a	0.1	GO	0.02886	3.09	38.58	12.4966		12	GO	b	(0.1-0.2)/0.1	JE	0.379627	0.238855	0.2		12	GO	b	(0.3-2.1)/0.3	JE	-0.135099	-0.52714	2.1
13	JE	a	0.1	GO	0.03002	3.7445	13	32.7	87.9267		13	aJE	a	0.1	GO	0.03002	37.6048		13	aJE	a	0.1	GO	0.03002	2.94	39.11	13.2966		13	GO	b	(0.1-0.2)/0.1	JE	0.367387	0.485765	0.2		13	GO	b	(0.3-2.1)/0.3	JE	-0.00575317	-0.568904	2.1
14	JE	a	0.1	GO	0.02153	3.2616	12	31.8	86.9004		14	aJE	a	0.1	GO	0.02153	42.4324		14	aJE	a	0.1	GO	0.02153	2.68	37.38	13.925		14	GO	b	(0.1-0.2)/0.1	JE	-0.414796	0.332518	0.2		14	GO	b	(0.3-2.1)/0.3	JE	0.113116	0.835937	2.1
15	JE	a	0.1	GO	0.02299	3.1503	13	28	86.0118		15	aJE	a	0.1	GO	0.02299	28.5455		15	aJE	a	0.1	GO	0.02299	2.13	38.29	17.973		15	GO	b	(0.1-0.2)/0.1	JE	0.21513	0.318794	0.2		15	GO	b	(0.3-2.1)/0.3	JE	-0.364375	0.0997866	2.1
1	JE	c	2.1	GO	0.01759	2.6253	10	30.5	89.5149		1	aJE	c	0.2	GO	0.02384	37.1598		1	aJE	e	0.2	GO	0.02384	2.215	38.1	18.3156		1	GO	c	(0.1-2.1)/0.1	JE	0.0873537	0.449462	2.1		1	GO	c	(0.3-1.2)/03	JE	-0.0422198	-0.202963	1.2
2	JE	c	2.1	GO	0.02973	2.1832	8	35.3	89.6904		2	aJE	c	0.2	GO	0.051435	33.3156		2	aJE	e	0.2	GO	0.051435	3.195	38.67	15.3037		2	GO	c	(0.1-2.1)/0.1	JE	0.0142107	0.883758	2.1		2	GO	c	(0.3-1.2)/0.3	JE	-0.189497	0.00785865	1.2
3	JE	c	2.1	GO	0.02385	1.7734	11	22	87.1751		3	aJE	c	0.2	GO	0.032635	47.1867		3	aJE	e	0.2	GO	0.032635	5.47	53.24	13.1983		3	GO	c	(0.1-2.1)/0.1	JE	0.412766	0.374317	2.1		3	GO	c	(0.3-1.2)/03	JE	0.235611	-0.428357	1.2
4	JE	c	2.1	GO	0.01806	2.3934	10	28.4	86.6456		4	aJE	c	0.2	GO	0.019725	47.5758		4	aJE	e	0.2	GO	0.019725	2.93	39.085	13.3538		4	GO	c	(0.1-2.1)/0.1	JE	0.478147	0.395731	2.1		4	GO	c	(0.3-1.2)/0.3	JE	-0.0813055	-0.754894	1.2
5	JE	c	2.1	GO	0.01909	2.9041	8	27.2	85.5087		5	aJE	c	0.2	GO	0.03592	41.5894		5	aJE	e	0.2	GO	0.03592	3.19	58.575	17.9436		5	GO	c	(0.1-2.1)/0.1	JE	0.332458	0.84048	2.1		5	GO	c	(0.3-1.2)/03	JE	-0.183251	-0.518287	1.2
6	JE	c	2.1	GO	0.01803	1.233	6	24.5	87.017		6	aJE	c	0.2	GO	0.03467	44.0702		6	aJE	e	0.2	GO	0.03467	2.85	39.325	14.2704		6	GO	c	(0.1-2.1)/0.1	JE	0.139897	0.541154	2.1		6	GO	c	(0.3-1.2)/0.3	JE	-0.511047	-0.0597368	1.2
7	JE	c	2.1	GO	0.03135	2.3531	9	26.2	89.2		7	aJE	c	0.2	GO	0.02944	38.4098		7	aJE	e	0.2	GO	0.02944	2.975	38.51	13.112		7	GO	c	(0.1-2.1)/0.1	JE	0.0888464	0.646495	2.1		7	GO	c	(0.3-1.2)/03	JE	-0.652481	-0.168462	1.2
8	JE	c	2.1	GO	0.05809	1.6057	8	22.5	86.2337		8	aJE	c	0.2	GO	0.03305	57.3516		8	aJE	e	0.2	GO	0.03305	2.675	39.33	15.3054		8	GO	c	(0.1-2.1)/0.1	JE	-0.457189	0.757391	2.1		8	GO	c	(0.3-1.2)/0.3	JE	-0.396611	-0.420095	1.2
9	JE	c	2.1	GO	0.03881	1.947	9	26.8	89.3163		9	aJE	c	0.2	GO	0.02465	35.0838		9	aJE	e	0.2	GO	0.02465	2.97	38.725	13.1524		9	GO	c	(0.1-2.1)/0.1	JE	0.206771	0.828862	2.1		9	GO	c	(0.3-1.2)/03	JE	0.204786	-0.338381	1.2
10	JE	c	2.1	GO	0.04413	1.9493	8	24.1	88.3192		10	aJE	c	0.2	GO	0.021765	46.0073		10	aJE	e	0.2	GO	0.021765	2.37	38.605	17.3772		10	GO	c	(0.1-2.1)/0.1	JE	0.00406019	0.661159	2.1		10	GO	c	(0.3-1.2)/0.3	JE	-0.431063	-0.371339	1.2
11	JE	c	2.1	GO	0.04132	1.8571	9	27.3	88.3837		11	aJE	c	0.2	GO	0.02658	38.6462		11	aJE	e	0.2	GO	0.02658	2.6	38.11	15.1387		11	GO	c	(0.1-2.1)/0.1	JE	0.0610819	0.422791	2.1		11	GO	c	(0.3-1.2)/03	JE	0.169327	-0.5083	1.2
12	JE	c	2.1	GO	0.03487	1.1024	7	24.1	89.5159		12	aJE	c	0.2	GO	0.023395	46.1765		12	aJE	e	0.2	GO	0.023395	3.05	39.92	13.2555		12	GO	c	(0.1-2.1)/0.1	JE	0.159004	0.497638	2.1		12	GO	c	(0.3-1.2)/0.3	JE	-0.41152	-0.802606	1.2
13	JE	c	2.1	GO	0.0298	1.7594	8	29.9	90.5079		13	aJE	c	0.2	GO	0.019905	42.1477		13	aJE	e	0.2	GO	0.019905	3.48	39.235	11.8668		13	GO	c	(0.1-2.1)/0.1	JE	0.254836	0.483899	2.1		13	GO	c	(0.3-1.2)/0.3	JE	-0.575317	-0.496497	1.2
14	JE	c	2.1	GO	0.0268	1.562	8	26.6	88.7259		14	aJE	c	0.2	GO	0.01622	38.0606		14	aJE	e	0.2	GO	0.01622	2.95	38.955	13.3007		14	GO	c	(0.1-2.1)/0.1	JE	0.342907	0.94603	2.1		14	GO	c	(0.3-1.2)/03	JE	-0.0307358	-0.32231	1.2
15	JE	c	2.1	GO	0.02278	1.7016	7	31.4	89.6534		15	aJE	c	0.2	GO	0.017395	38.0606		15	aJE	e	0.2	GO	0.017395	2.59	39.37	15.2094		15	GO	c	(0.1-2.1)/0.1	JE	-0.010867	0.703869	2.1		15	GO	c	(0.3-1.2)/0.3	JE	-0.182646	-0.00585111	1.2
1	JE	d	1.2	GO	0.02164	2.14215	7	22.05	81.0614		1	GO	f	1.1	aJE	0.03335	24.7244		1	GO	i	1.1	aJE	0.03335	2.47	40.39	16.3368		1	GO	d	(0.1-1.2)/0.1	JE	0.227818	0.604278	1.2		1	JE	d	(0.2-1.1)/0.2	GO	-0.117808	-0.10312	1.1
2	JE	d	1.2	GO	0.02687	1.60875	8	22.35	84.9588		2	GO	f	1.1	aJE	0.03227	24.8221		2	GO	i	1.1	aJE	0.03227	3.19	38.69	12.1202		2	GO	d	(0.1-1.2)/0.1	JE	0.118701	0.673629	1.2		2	JE	d	(0.2-1.1)/0.2	GO	-0.181735	-0.639146	1.1
3	JE	d	1.2	GO	0.02028	1.6473	6.5	20.35	82.1733		3	GO	f	1.1	aJE	0.0227	29.6226		3	GO	i	1.1	aJE	0.0227	3.26	37.17	11.391		3	GO	d	(0.1-1.2)/0.1	JE	0.433664	0.530133	1.2		3	JE	d	(0.2-1.1)/0.2	GO	0.00420091	0.018791	1.1
4	JE	d	1.2	GO	0.033055	1.1023	5.5	20.4	84.309		4	GO	f	1.1	aJE	0.02592	31.5578		4	GO	i	1.1	aJE	0.02592	2.06	38.25	18.5427		4	GO	d	(0.1-1.2)/0.1	JE	0.19886	0.422716	1.2		4	JE	d	(0.2-1.1)/0.2	GO	-0.0429224	-0.35718	1.1
5	JE	d	1.2	GO	0.02302	1.76035	8.5	27.75	87.2109		5	GO	f	1.1	aJE	0.01553	38.7654		5	GO	i	1.1	aJE	0.01553	3.21	37.84	11.7917		5	GO	d	(0.1-1.2)/0.1	JE	0.123328	0.50055	1.2		5	JE	d	(0.2-1.1)/0.2	GO	0.40968	-0.522405	1.1
6	JE	d	1.2	GO	0.022435	1.5549	7.5	24.3	85.2352		6	GO	f	1.1	aJE	0.03477	46.1765		6	GO	i	1.1	aJE	0.03477	4.02	36.96	9.195		6	GO	d	(0.1-1.2)/0.1	JE	-0.119537	0.651393	1.2		6	JE	d	(0.2-1.1)/0.2	GO	-0.154338	-0.268344	1.1
7	JE	d	1.2	GO	0.027985	1.72615	8	27.35	89.744		7	GO	f	1.1	aJE	0.0278	36.5116		7	GO	i	1.1	aJE	0.0278	3.26	40.58	12.4581		7	GO	d	(0.1-1.2)/0.1	JE	-0.224325	0.615627	1.2		7	JE	d	(0.2-1.1)/0.2	GO	0.180639	0.287858	1.1
8	JE	d	1.2	GO	0.02533	1.905	9	27.35	87.723		8	GO	f	1.1	aJE	0.01905	37.381		8	GO	i	1.1	aJE	0.01905	2.96	40.77	13.7897		8	GO	d	(0.1-1.2)/0.1	JE	-0.0347504	0.532851	1.2		8	JE	d	(0.2-1.1)/0.2	GO	0.162374	-0.252434	1.1
9	JE	d	1.2	GO	0.019875	1.57615	10	22.35	85.7826		9	GO	f	1.1	aJE	0.01431	39.7468		9	GO	i	1.1	aJE	0.01431	2.32	23.03	9.9413		9	GO	d	(0.1-1.2)/0.1	JE	0.410825	0.559731	1.2		9	JE	d	(0.2-1.1)/0.2	GO	-0.0151598	0.88371	1.1
10	JE	d	1.2	GO	0.017745	1.5102	7	27.45	87.5629		10	GO	f	1.1	aJE	0.01942	31.8782		10	GO	i	1.1	aJE	0.01942	3.41	40.95	12.0184		10	GO	d	(0.1-1.2)/0.1	JE	-0.0602759	0.548889	1.2		10	JE	d	(0.2-1.1)/0.2	GO	0.0184475	-0.015338	1.1
11	JE	d	1.2	GO	0.02239	1.4091	7	26.55	88.6552		11	GO	f	1.1	aJE	0.02435	45.1799		11	GO	i	1.1	aJE	0.02435	2.85	39.67	13.9242		11	GO	d	(0.1-1.2)/0.1	JE	0.384553	0.503835	1.2		11	JE	d	(0.2-1.1)/0.2	GO	0.196347	0.217542	1.1
12	JE	d	1.2	GO	0.027785	2.05795	7	28.35	87.0041		12	GO	f	1.1	aJE	0.01503	42.7211		12	GO	i	1.1	aJE	0.01503	2.79	37.74	13.5398		12	GO	d	(0.1-1.2)/0.1	JE	-0.0457965	0.407021	1.2		12	JE	d	(0.2-1.1)/0.2	GO	0.240183	-0.224328	1.1
13	JE	d	1.2	GO	0.01911	1.48965	7.5	28.05	88.5216		13	GO	f	1.1	aJE	0.01696	26.9528		13	GO	i	1.1	aJE	0.01696	3.46	39.16	11.3221		13	GO	d	(0.1-1.2)/0.1	JE	-0.167154	0.507718	1.2		13	JE	d	(0.2-1.1)/0.2	GO	0.198174	0.682801	1.1
14	JE	d	1.2	GO	0.02338	1.8166	9	27.15	88.2877		14	GO	f	1.1	aJE	0.01651	29.763		14	GO	i	1.1	aJE	0.01651	3.25	39.48	12.1447		14	GO	d	(0.1-1.2)/0.1	JE	0.236327	0.565017	1.2		14	JE	d	(0.2-1.1)/0.2	GO	0.128037	0.39421	1.1
15	JE	d	1.2	GO	0.02047	2.23515	9.5	29.8	89.1111		15	GO	f	1.1	aJE	0.03731	24.3411		15	GO	i	1.1	aJE	0.03731	2.09	37.79	18.1066		15	GO	d	(0.1-1.2)/0.1	JE	0.123776	0.669119	1.2		15	JE	d	(0.2-1.1)/0.2	GO	0.194155	0.310092	1.1
1	JE	e	0.2	GO	0.02384	1.73615	10	33	89.6869		1	GO	g	0.1	aJE	0.03343	32.7083		1	GO	h	0.1	aJE	0.03343	4.01	41.89	10.4357		1	GO	e	(0.1-0.3)/0.1	JE	0.0601863	0.564769	0.3		1	JE	e	(0.3-2.1)/0.3	GO	0.0438774	-1.23529	2.1
2	JE	e	0.2	GO	0.051435	2.0564	11.5	30.3	88.3395		2	GO	g	0.1	aJE	0.02429	33.5829		2	GO	h	0.1	aJE	0.02429	3.37	39.03	11.5834		2	GO	e	(0.1-0.3)/0.1	JE	0.399132	0.763035	0.3		2	JE	e	(0.3-2.1)/0.3	GO	-0.616005	-0.858869	2.1
3	JE	e	0.2	GO	0.032635	1.71625	11.5	24.9	89.5262		3	GO	g	0.1	aJE	0.01753	42.4324		3	GO	h	0.1	aJE	0.01753	4	38.57	9.6395		3	GO	e	(0.1-0.3)/0.1	JE	0.435853	0.700156	0.3		3	JE	e	(0.3-2.1)/0.3	GO	-0.296391	-0.509948	2.1
4	JE	e	0.2	GO	0.019725	1.83675	8.5	30.35	89.5813		4	GO	g	0.1	aJE	0.02845	36.9412		4	GO	h	0.1	aJE	0.02845	3.37	38.56	11.4243		4	GO	e	(0.1-0.3)/0.1	JE	0.068247	0.696502	0.3		4	JE	e	(0.3-2.1)/0.3	GO	0.0183301	-1.03784	2.1
5	JE	e	0.2	GO	0.03592	2.2286	9	31.8	89.3582		5	GO	g	0.1	aJE	0.03776	31.5578		5	GO	h	0.1	aJE	0.03776	3.48	38.95	11.2		5	GO	e	(0.1-0.3)/0.1	JE	0.339822	0.558925	0.3		5	JE	e	(0.3-2.1)/0.3	GO	-0.0376567	-1.47267	2.1
6	JE	e	0.2	GO	0.03467	2.6402	11	24.2	86.8508		6	GO	g	0.1	aJE	0.0278	42.7211		6	GO	h	0.1	aJE	0.0278	3.36	38.44	11.446		6	GO	e	(0.1-0.3)/0.1	JE	0.251353	0.742875	0.3		6	JE	e	(0.3-2.1)/0.3	GO	0.0199607	-0.0498283	2.1
7	JE	e	0.2	GO	0.02944	1.82745	9	28.9	88.9531		7	GO	g	0.1	aJE	0.03237	29.3458		7	GO	h	0.1	aJE	0.03237	2.75	40.53	14.7315		1	JE	f	(0.1-1.1)/0.1	GO	-0.0321333	0.364595	1.1		7	JE	e	(0.3-2.1)/0.3	GO	-0.704062	-1.00353	2.1
8	JE	e	0.2	GO	0.03305	2.1156	8.5	26.8	89.5378		8	GO	g	0.1	aJE	0.04975	27.5439		8	GO	h	0.1	aJE	0.04975	2.19	39.66	18.0851		2	JE	f	(0.1-1.1)/0.1	GO	-0.0911605	0.0558399	1.1		8	JE	e	(0.3-2.1)/0.3	GO	-2.15754	-0.367161	2.1
9	JE	e	0.2	GO	0.02465	2.19965	7.5	31.15	88.5898		9	GO	g	0.1	aJE	0.04565	42.4324		9	GO	h	0.1	aJE	0.04565	3.26	39.64	12.1689		3	JE	f	(0.1-1.1)/0.1	GO	0.0805244	0.434816	1.1		9	JE	e	(0.3-2.1)/0.3	GO	-1.10956	-0.657758	2.1
10	JE	e	0.2	GO	0.021765	1.9861	9.5	28	89.1268		10	GO	g	0.1	aJE	0.0336	24.0613		10	GO	h	0.1	aJE	0.0336	2.22	38.3	17.2852		4	JE	f	(0.1-1.1)/0.1	GO	0.0370129	0.218254	1.1		10	JE	e	(0.3-2.1)/0.3	GO	-1.39873	-0.659716	2.1
11	JE	e	0.2	GO	0.02658	1.8772	11.5	26.25	88.8439		11	GO	g	0.1	aJE	0.03939	40		11	GO	h	0.1	aJE	0.03939	3.78	40.23	10.6525		5	JE	f	(0.1-1.1)/0.1	GO	0.454926	0.123084	1.1		11	JE	e	(0.3-2.1)/0.3	GO	-1.24599	-0.581213	2.1
12	JE	e	0.2	GO	0.023395	1.9172	8.5	31.9	90.0095		12	GO	g	0.1	aJE	0.03426	34.6961		12	GO	h	0.1	aJE	0.03426	2.77	38.63	13.9473		6	JE	f	(0.1-1.1)/0.1	GO	-0.0658631	0.269424	1.1		12	JE	e	(0.3-2.1)/0.3	GO	-0.895395	0.0613701	2.1
13	JE	e	0.2	GO	0.019905	1.47755	9	26.05	88.9591		13	GO	g	0.1	aJE	0.03865	25.4251		13	GO	h	0.1	aJE	0.03865	2.46	39.15	15.935		7	JE	f	(0.1-1.1)/0.1	GO	0.24344	0.589801	1.1		13	JE	e	(0.3-2.1)/0.3	GO	-0.61981	-0.498027	2.1
14	JE	e	0.2	GO	0.01622	1.96765	9	29.1	87.889		14	GO	g	0.1	aJE	0.03573	28.8073		14	GO	h	0.1	aJE	0.03573	3.08	39.52	12.8195		8	JE	f	(0.1-1.1)/0.1	GO	0.226575	0.278589	1.1		14	JE	e	(0.3-2.1)/0.3	GO	-0.456742	-0.329953	2.1
15	JE	e	0.2	GO	0.017395	2.30385	9.5	30.95	87.7086		15	GO	g	0.1	aJE	0.02378	23.8783		15	GO	h	0.1	aJE	0.02378	2.75	39.3	14.2787		9	JE	f	(0.1-1.1)/0.1	GO	0.0626476	0.933016	1.1		15	JE	e	(0.3-2.1)/0.3	GO	-0.23823	-0.448814	2.1
1	JE	m	0.3	GO	0.0255133	8.66667	28.3667	0.934667	91.122		1	GO	h	0.2	aJE	0.028085	28.8736		1	GO	l	0.2	aJE	0.028085	2.315	39.36	17.533		10	JE	f	(0.1-1.1)/0.1	GO	0.093679	0.415158	1.1		1	JE	f	(0.3-1.2)/03	GO	-0.176265	-0.823917	1.2
2	JE	m	0.3	GO	0.01648	8	23.4667	0.944	89.9652		2	GO	h	0.2	aJE	0.035295	33.6729		2	GO	l	0.2	aJE	0.035295	3.165	39.39	12.4527		11	JE	f	(0.1-1.1)/0.1	GO	0.257943	0.549299	1.1		2	JE	f	(0.3-1.2)/0.3	GO	-0.460547	-0.369758	1.2
3	JE	m	0.3	GO	0.01966	8.66667	25.3667	1.63333	86.5741		3	GO	h	0.2	aJE	0.022395	38.0606		3	GO	l	0.2	aJE	0.022395	4.04	57.82	14.6551		12	JE	f	(0.1-1.1)/0.1	GO	0.298419	0.294778	1.1		3	JE	f	(0.3-1.2)/03	GO	-0.10234	-0.402581	1.2
4	JE	m	0.3	GO	0.0162533	8.33333	25.3333	1.10667	90.1863		4	GO	h	0.2	aJE	0.026575	32.9659		4	GO	l	0.2	aJE	0.026575	3.43	40.4	11.9654		13	JE	f	(0.1-1.1)/0.1	GO	0.25963	0.817291	1.1		4	JE	f	(0.3-1.2)/0.3	GO	-0.796739	0.0614552	1.2
5	JE	m	0.3	GO	0.0166667	7	24.6333	0.994633	90.0807		5	GO	h	0.2	aJE	0.025385	35.2809		5	GO	l	0.2	aJE	0.025385	2.88	39.92	13.8733		14	JE	f	(0.1-1.1)/0.1	GO	0.194869	0.651061	1.1		5	JE	f	(0.3-1.2)/03	GO	-0.251276	-0.498836	1.2
6	JE	m	0.3	GO	0.01581	9	22.9333	1.43357	83.7502		6	GO	h	0.2	aJE	0.028965	32.6234		6	GO	l	0.2	aJE	0.028965	2.655	40.66	15.38		15	JE	f	(0.1-1.1)/0.1	GO	0.25592	0.602608	1.1		6	JE	f	(0.3-1.2)/0.3	GO	-0.219478	-0.323908	1.2
7	JE	m	0.3	GO	0.0217467	7	23.8667	0.785133	91.3914		7	GO	h	0.2	aJE	0.024155	33.4933		7	GO	l	0.2	aJE	0.024155	2.73	39.1	14.3198		1	JE	g	(0.1-0.2)/0.1	GO	0.19588	0.498085	0.2		7	JE	f	(0.3-1.2)/03	GO	-0.521154	-0.469717	1.2
1	GO	i	1.1	aJE	0.03335	3.211	9	28.2	84.5375		8	GO	h	0.2	aJE	0.03053	42.1477		8	GO	l	0.2	aJE	0.03053	3.36	40.315	12.1474		2	JE	g	(0.1-0.2)/0.1	GO	-0.734895	0.405502	0.2		8	JE	f	(0.3-1.2)/0.3	GO	-0.376838	-0.621997	1.2
2	GO	i	1.1	aJE	0.03227	2.1843	11	26	85.1099		9	GO	h	0.2	aJE	0.02861	32.2879		9	GO	l	0.2	aJE	0.02861	2.905	40.04	13.7761		3	JE	g	(0.1-0.2)/0.1	GO	-0.100774	0.503838	0.2		9	JE	f	(0.3-1.2)/03	GO	-0.0803261	-0.342001	1.2
3	GO	i	1.1	aJE	0.0227	2.5827	11	25.1	86.2062		10	GO	h	0.2	aJE	0.053105	43.7631		10	GO	l	0.2	aJE	0.053105	3.545	39.04	11.0009		4	JE	g	(0.1-0.2)/0.1	GO	0.334679	0.469002	0.2		10	JE	f	(0.3-1.2)/0.3	GO	0.0354522	-0.285848	1.2
4	GO	i	1.1	aJE	0.02592	2.1999	11	25	89.2592		11	GO	h	0.2	aJE	0.030735	30.4116		11	GO	l	0.2	aJE	0.030735	2.155	39.34	18.2748		5	JE	g	(0.1-0.2)/0.1	GO	-0.211576	0.35572	0.2		11	JE	f	(0.3-1.2)/03	GO	-0.217032	-0.199767	1.2
5	GO	i	1.1	aJE	0.01553	0.9497	8	21.1	87.5897		12	GO	h	0.2	aJE	0.02078	29.6927		12	GO	l	0.2	aJE	0.02078	2.375	38.16	16.0683		6	JE	g	(0.1-0.2)/0.1	GO	-0.169414	0.236728	0.2		12	JE	f	(0.3-1.2)/0.3	GO	-0.510282	-0.752226	1.2
6	GO	i	1.1	aJE	0.03477	1.0799	6	28.3	89.4598		13	GO	h	0.2	aJE	0.02119	36.6181		13	GO	l	0.2	aJE	0.02119	3.515	40.095	11.4177		7	JE	g	(0.1-0.2)/0.1	GO	0.00699332	0.471691	0.2		13	JE	f	(0.3-1.2)/0.3	GO	-0.0387438	-0.268351	1.2
7	GO	i	1.1	aJE	0.0278	0.8014	7	29.1	88.8205		14	GO	h	0.2	aJE	0.04739	39.1277		14	GO	l	0.2	aJE	0.04739	3.97	41.085	10.3451		8	JE	g	(0.1-0.2)/0.1	GO	-0.114771	0.388388	0.2		14	JE	f	(0.3-1.2)/03	GO	-0.270844	-0.54673	1.2
8	GO	i	1.1	aJE	0.01905	1.7019	8	26.3	87.4287		15	GO	h	0.2	aJE	0.02629	37.8313		15	GO	l	0.2	aJE	0.02629	3.585	40.285	11.2644		9	JE	g	(0.1-0.2)/0.1	GO	0.168559	0.364089	0.2		15	JE	f	(0.3-1.2)/0.3	GO	-0.112668	-0.903101	1.2
9	GO	i	1.1	aJE	0.01431	1.067	7	27.8	90.6719																				10	JE	g	(0.1-0.2)/0.1	GO	0.26587	0.425826	0.2
10	GO	i	1.1	aJE	0.01942	2.522	7	28.6	85.1851																				11	JE	g	(0.1-0.2)/0.1	GO	0.103461	0.457308	0.2
11	GO	i	1.1	aJE	0.02435	1.6829	8	28	90.2964																				12	JE	g	(0.1-0.2)/0.1	GO	0.21089	0.445744	0.2
12	GO	i	1.1	aJE	0.01503	1.2662	9	25.6	87.7286																				13	JE	g	(0.1-0.2)/0.1	GO	0.328607	0.572846	0.2
13	GO	i	1.1	aJE	0.01696	3.4195	7	30.2	84.9592																				14	JE	g	(0.1-0.2)/0.1	GO	0.452902	0.431159	0.2
14	GO	i	1.1	aJE	0.01651	2.976	9	29.3	86.9307																				15	JE	g	(0.1-0.2)/0.1	GO	0.413269	0.333965	0.2
15	GO	i	1.1	aJE	0.03731	2.2623	8	24.8	84.1756																				1	JE	h	(0.1-2.1)/0.1	GO	0.406692	0.241035	2.1
1	GO	h	0.1	aJE	0.03343	4.438	10	31	85.2256																				2	JE	h	(0.1-2.1)/0.1	GO	-0.00278833	0.368845	2.1
2	GO	h	0.1	aJE	0.02429	2.6639	9	32.3	88.0608																				3	JE	h	(0.1-2.1)/0.1	GO	0.195543	0.487316	2.1
3	GO	h	0.1	aJE	0.01753	2.6911	9	35.1	89.9582																				4	JE	h	(0.1-2.1)/0.1	GO	0.390839	0.308077	2.1
4	GO	h	0.1	aJE	0.02845	2.194	8	29.4	89.2182																				5	JE	h	(0.1-2.1)/0.1	GO	0.356097	0.160435	2.1
5	GO	h	0.1	aJE	0.03776	2.6395	11	32	89.1107																				6	JE	h	(0.1-2.1)/0.1	GO	0.391851	0.643544	2.1
6	GO	h	0.1	aJE	0.0278	4.1737	10	33	83.2017																				7	JE	h	(0.1-2.1)/0.1	GO	-0.0574307	0.319727	2.1
7	GO	h	0.1	aJE	0.03237	4.8278	10	34.9	86.061																				8	JE	h	(0.1-2.1)/0.1	GO	-0.959367	0.535798	2.1
8	GO	h	0.1	aJE	0.04975	3.6791	8	32.5	86.0013																				9	JE	h	(0.1-2.1)/0.1	GO	-0.309055	0.437129	2.1
9	GO	h	0.1	aJE	0.04565	2.4096	8	32.2	88.7605																				10	JE	h	(0.1-2.1)/0.1	GO	-0.488498	0.436464	2.1
10	GO	h	0.1	aJE	0.0336	3.6815	8	30.5	85.4763																				11	JE	h	(0.1-2.1)/0.1	GO	-0.393717	0.463119	2.1
11	GO	h	0.1	aJE	0.03939	2.3357	9	34.9	90.036																				12	JE	h	(0.1-2.1)/0.1	GO	-0.17616	0.6813	2.1
12	GO	h	0.1	aJE	0.03426	3.2486	9	28.6	86.9895																				13	JE	h	(0.1-2.1)/0.1	GO	-0.00514942	0.491364	2.1
13	GO	h	0.1	aJE	0.03865	4.4433	9	30.2	85.0988																				14	JE	h	(0.1-2.1)/0.1	GO	0.0960401	0.548431	2.1
14	GO	h	0.1	aJE	0.03573	2.5098	10	26.5	92.0441																				15	JE	h	(0.1-2.1)/0.1	GO	0.231634	0.508073	2.1
15	GO	h	0.1	aJE	0.02378	4.2871	12	29	86.0069																				1	JE	i	(0.1-1.2)/0.1	GO	0.270086	0.380712	1.2
1	GO	j	2.1	aJE	0.03057	1.8433	8	19.5	83.5309																				2	JE	i	(0.1-1.2)/0.1	GO	0.093679	0.534916	1.2
2	GO	j	2.1	aJE	0.03302	0.3892	7	15.6	88.4046																				3	JE	i	(0.1-1.2)/0.1	GO	0.315959	0.523771	1.2
3	GO	j	2.1	aJE	0.01967	2.0949	8	27.2	82.7866																				4	JE	i	(0.1-1.2)/0.1	GO	-0.11494	0.681329	1.2
4	GO	j	2.1	aJE	0.01748	2.0232	7	23.1	83.0873																				5	JE	i	(0.1-1.2)/0.1	GO	0.223539	0.491089	1.2
5	GO	j	2.1	aJE	0.02236	0.5341	7	19.9	86.2833																				6	JE	i	(0.1-1.2)/0.1	GO	0.243271	0.550484	1.2
6	GO	j	2.1	aJE	0.02881	1.5363	10	21.5	84.4636																				7	JE	i	(0.1-1.2)/0.1	GO	0.0560702	0.500976	1.2
7	GO	j	2.1	aJE	0.03052	1.1836	7	27.1	86.5662																				8	JE	i	(0.1-1.2)/0.1	GO	0.145623	0.449271	1.2
8	GO	j	2.1	aJE	0.04881	0.8123	6	24.2	88.206																				9	JE	i	(0.1-1.2)/0.1	GO	0.329619	0.544341	1.2
9	GO	j	2.1	aJE	0.02657	0.573	7	17.6	87.5261																				10	JE	i	(0.1-1.2)/0.1	GO	0.401464	0.563407	1.2
10	GO	j	2.1	aJE	0.03336	1.1345	8	27.2	88.5317																				11	JE	i	(0.1-1.2)/0.1	GO	0.244789	0.592634	1.2
11	GO	j	2.1	aJE	0.03145	1.9326	7	28.3	87.2474																				12	JE	i	(0.1-1.2)/0.1	GO	0.0628162	0.405054	1.2
12	GO	j	2.1	aJE	0.02817	1.682	8	25.2	86.6995																				13	JE	i	(0.1-1.2)/0.1	GO	0.355423	0.569347	1.2
13	GO	j	2.1	aJE	0.02496	1.728	10	25.2	86.6619																				14	JE	i	(0.1-1.2)/0.1	GO	0.211396	0.474827	1.2
14	GO	j	2.1	aJE	0.02201	0.1807	5	13	92.2186																				15	JE	i	(0.1-1.2)/0.1	GO	0.30955	0.353826	1.2
15	GO	j	2.1	aJE	0.03386	0.9915	8	25.6	88.4969																				1	JE	j	(0.1-0.3)/0.1	GO	0.139439	0.729791	0.3
1	GO	k	1.2	aJE	0.025865	1.32495	6.5	27.8	88.8631																				2	JE	j	(0.1-0.3)/0.3	GO	0.444132	0.727093	0.3
2	GO	k	1.2	aJE	0.02952	1.09275	7.5	25.3	89.2493																				3	JE	j	(0.1-0.3)/0.1	GO	0.336871	0.527809	0.3
3	GO	k	1.2	aJE	0.01897	1.5732	9.5	21.15	86.077																				4	JE	j	(0.1-0.3)/0.3	GO	0.451778	0.680067	0.3
4	GO	k	1.2	aJE	0.026835	1.93285	7.5	24.7	86.2511																				5	JE	j	(0.1-0.3)/0.1	GO	0.437836	0.712455	0.3
5	GO	k	1.2	aJE	0.029365	1.67225	7	25.85	84.8021																				6	JE	j	(0.1-0.3)/0.3	GO	0.466731	0.585561	0.3
6	GO	k	1.2	aJE	0.0375	1.1672	8	20.15	86.2365																				7	JE	j	(0.1-0.3)/0.1	GO	0.266488	0.773021	0.3
7	GO	k	1.2	aJE	0.04101	1.28695	7	24.85	87.8686
8	GO	k	1.2	aJE	0.03466	1.5641	7	24.4	87.5747
9	GO	k	1.2	aJE	0.019735	1.4741	7.5	23.2	87.8171
10	GO	k	1.2	aJE	0.035515	1.5104	7.5	24.25	88.5317
11	GO	k	1.2	aJE	0.020615	1.66125	8.5	24.4	87.6171
12	GO	k	1.2	aJE	0.03503	1.9854	7.5	27.75	84.4404
13	GO	k	1.2	aJE	0.039095	1.64825	8.5	28.05	89.2095
14	GO	k	1.2	aJE	0.02558	1.4564	7.5	25.75	87.4216
15	GO	k	1.2	aJE	0.02935	1.10785	6.5	28.25	89.433
1	GO	l	0.2	aJE	0.028085	2.97065	10	31.2	86.0759
2	GO	l	0.2	aJE	0.035295	2.49685	8.5	29.6	86.7924
3	GO	l	0.2	aJE	0.022395	2.5632	8.5	25.1	85.3839
4	GO	l	0.2	aJE	0.026575	2.1552	10.5	24.95	86.2655
5	GO	l	0.2	aJE	0.025385	2.2926	8.5	29.9	85.8515
6	GO	l	0.2	aJE	0.028965	2.14335	7.5	29.75	86.6797
7	GO	l	0.2	aJE	0.024155	2.26845	7	25.15	86.7394
8	GO	l	0.2	aJE	0.03053	1.9678	7	31.15	88.8157
9	GO	l	0.2	aJE	0.02861	2.32355	8.5	27.75	86.9569
10	GO	l	0.2	aJE	0.053105	2.39675	8.5	29.55	88.6204
11	GO	l	0.2	aJE	0.030735	2.4553	7	24.85	85.0532
12	GO	l	0.2	aJE	0.02078	2.54845	9.5	28.6	86.1456
13	GO	l	0.2	aJE	0.02119	1.72175	8.5	24.15	88.7251
14	GO	l	0.2	aJE	0.04739	2.23485	11	27.85	88.2762
15	GO	l	0.2	aJE	0.02629	2.2808	10.5	29.35	88.8884
1	GO	f	0.3	JE	0.03148	7.33333	24.5667	1.45723	87.6739
2	GO	f	0.3	JE	0.0201267	5.66667	23	0.7934	89.8243
3	GO	f	0.3	JE	0.0188967	6.66667	25.4333	1.00393	83.2926
4	GO	f	0.3	JE	0.03121	8.66667	21.8333	1.01617	88.5417
5	GO	f	0.3	JE	0.0221133	9.33333	24.4333	1.4768	87.2372
6	GO	f	0.3	JE	0.0250767	8.33333	23.4333	0.8609	89.1677

## Sheet: 2nd Harvest
		BIOMASS, LEAF COUNT, LENGTH OF LONGEST LEAF, and WATER CONTENT										SPECIFIC LEAF AREA									CARBON TO NITROGEN RATIO									RCI (CONTROL)										RCI (INTRAPOPULATION)									ROOT BIOMASS FRACTION
Pot_id	Population	Mixture_Code	Mixture_series	Incompetition	Initial_biomass	Biomass_DW	Leaf_Count	LLL	LWC		Pot_id	Population	Mixture_Code	Mixture_series	Incompetition	Initial_biomass	SLA		Pot_id	Population	Mixture_Code	Mixture_series	Incompetition	Initial_biomass	N_%	C_%	C_N%		Pot_id	Population	Mixture_Code	RCI_Mixture_series	Incompetition	Initial_biomass	Competitive_ability_JE	Mixture_series		Pot_id	Population	Mixture_Code	RCI_Mixture_series	Incompetition	Initial_biomass	Competitive_ability	Mixture_series		Pot_id	Mixture_Code	Mixture_series
1	JE	b	1.1	GO	0.0306	0.4832	6	12	85.1144		1	aJE	b	1.1	GO	0.0306	26.4421		1	aJE	b	1.1	GO	0.0306	1.42	34.49	24.2144		1	GO	a	(0.1-1.1)/0.1	JE	0.00239306	2.34948	1.1		1	GO	b	(0.2-1.1)/0.2	JE	-0.187467	-1.2919	1.1		1	c	0.1
2	JE	b	1.1	GO	0.03235	1.0263	7	18	89.0288		2	aJE	b	1.1	GO	0.03235	26.2693		2	aJE	b	1.1	GO	0.03235	2.25	38.76	17.209		3	GO	a	(0.1-1.1)/0.1	JE	-0.294923	1.79292	1.1		3	GO	b	(0.2-1.1)/0.2	JE	-0.0136191	-0.346661	1.1		2	c	0.1
3	JE	b	1.1	GO	0.02726	0.6537	6	13.1	84.9075		3	aJE	b	1.1	GO	0.02726	29.3372		3	aJE	b	1.1	GO	0.02726	1.49	35.04	23.5011		4	GO	a	(0.1-1.1)/0.1	JE	0.0889279	1.6138	1.1		4	GO	b	(0.2-1.1)/0.2	JE	0.0246472	-0.0424446	1.1		3	c	0.1
4	JE	b	1.1	GO	0.02855	0.8703	7	13	85.5545		4	aJE	b	1.1	GO	0.02855	24.964		4	aJE	b	1.1	GO	0.02855	2.44	37.93	15.5295		5	GO	a	(0.1-1.1)/0.1	JE	0.588718	1.23222	1.1		5	GO	b	(0.2-1.1)/0.2	JE	0.388221	0.605612	1.1		4	c	0.1
5	JE	b	1.1	GO	0.01616	0.1726	12	14.7	97.8687		5	aJE	b	1.1	GO	0.01616	22.8364		5	aJE	b	1.1	GO	0.01616	1.76	37.21	21.174		6	GO	a	(0.1-1.1)/0.1	JE	-0.250719	1.2538	1.1		6	GO	b	(0.2-1.1)/0.2	JE	-0.200414	0.56895	1.1		6	c	0.1
6	JE	b	1.1	GO	0.0316	0.7411	9	12.2	86.058		6	aJE	b	1.1	GO	0.0316	19.996		6	aJE	b	1.1	GO	0.0316	1.04	38.35	37.0534		7	GO	a	(0.1-1.1)/0.1	JE	0.14118	1.73994	1.1		7	GO	b	(0.2-1.1)/0.2	JE	-0.1509	-0.256673	1.1		7	c	0.1
7	JE	b	1.1	GO	0.02243	0.4153	6	13.7	87.4422		7	aJE	b	1.1	GO	0.02243	26.2693		7	aJE	b	1.1	GO	0.02243	1.34	37.57	28.013		8	GO	a	(0.1-1.1)/0.1	JE	0.617085	1.84885	1.1		8	GO	b	(0.2-1.1)/0.2	JE	0.376024	-0.441647	1.1		8	c	0.1
8	JE	b	1.1	GO	0.02293	0.0656	9	15	99.201		8	aJE	b	1.1	GO	0.02293	25.7641		8	aJE	b	1.1	GO	0.02293	1.56	36.41	23.3034		9	GO	a	(0.1-1.1)/0.1	JE	0.686528	1.13453	1.1		9	GO	b	(0.2-1.1)/0.2	JE	0.499825	0.771514	1.1		9	c	0.1
9	JE	b	1.1	GO	0.02779	0.033	6	3	88.4332		9	aJE	b	1.1	GO	0.02779			9	aJE	b	1.1	GO	0.02779	1.84	36.61	19.8595		10	GO	a	(0.1-1.1)/0.1	JE	0.422024	2.19729	1.1		10	GO	b	(0.2-1.1)/0.2	JE	0.634309	-1.03342	1.1		10	c	0.1
10	JE	b	1.1	GO	0.02687	0.6263	7	13.6	83.7885		10	aJE	b	1.1	GO	0.02687	15.2821		10	aJE	b	1.1	GO	0.02687	1.14	38.52	33.8373		11	GO	a	(0.1-1.1)/0.1	JE	0.381823	1.60617	1.1		11	GO	b	(0.2-1.1)/0.2	JE	0.207744	-0.0294835	1.1		11	c	0.1
11	JE	b	1.1	GO	0.022	0.6343	8	15.6	86.3079		11	aJE	b	1.1	GO	0.022	30.2195		11	aJE	b	1.1	GO	0.022	1.84	36.35	19.7442		12	GO	a	(0.1-1.1)/0.1	JE	0.561296	1.69633	1.1		12	GO	b	(0.2-1.1)/0.2	JE	0.276708	-0.18261	1.1		12	c	0.1
12	JE	b	1.1	GO	0.0208	0.9053	6	18.8	84.547		12	aJE	b	1.1	GO	0.0208	20.402		12	aJE	b	1.1	GO	0.0208	1.15	38.13	33.1988		13	GO	a	(0.1-1.1)/0.1	JE	0.56119	1.1329	1.1		13	GO	b	(0.2-1.1)/0.2	JE	0.199622	0.774291	1.1		13	c	0.1
13	JE	b	1.1	GO	0.02195	0.1827	5	7.5	84.6445		13	aJE	b	1.1	GO	0.02195	22.7073		13	aJE	b	1.1	GO	0.02195	0.73	26.77	36.8165		14	GO	a	(0.1-1.1)/0.1	JE	0.537923	2.03626	1.1		14	GO	b	(0.2-1.1)/0.2	JE	0.651614	-0.759935	1.1		14	c	0.1
14	JE	b	1.1	GO	0.02387	0.3351	7	8.8	82.9898		14	aJE	b	1.1	GO	0.02387	19.5107		14	aJE	b	1.1	GO	0.02387	1.34	38.99	29.1628		15	GO	a	(0.1-1.1)/0.1	JE	-0.568966	1.4471	1.1		15	GO	b	(0.2-1.1)/0.2	JE	-0.419171	0.240663	1.1		15	c	0.1
15	JE	b	1.1	GO	0.02206	0.5966	8	13.1	84.2086		15	aJE	b	1.1	GO	0.02206	25.7641		15	aJE	b	1.1	GO	0.02206	1.7	36.16	21.26		1	GO	b	(0.1-0.2)/0.1	JE	0.159886	0.228882	0.2		1	GO	c	(0.3-2.1)/0.2	JE	-0.0884814	-0.0890581	2.1		1	d	0.2
1	JE	a	0.1	GO	0.02287	1.0091	7	18.2	86.7801		1	aJE	a	0.1	GO	0.02287	29.994		1	aJE	a	0.1	GO	0.02287	2.11	36.11	17.1095		2	GO	b	(0.1-0.2)/0.1	JE	-0.453067	0.779883	0.2		2	GO	c	(0.3-2.1)/0.2	JE	0.0644567	0.738512	2.1		2	d	0.2
2	JE	a	0.1	GO	0.03624	0.9748	8	15.2	88.6598		2	aJE	a	0.1	GO	0.03624	27.1568		2	aJE	a	0.1	GO	0.03624	2.61	37.85	14.5246		3	GO	b	(0.1-0.2)/0.1	JE	-0.277524	0.158072	0.2		3	GO	c	(0.3-2.1)/0.2	JE	0.121679	0.0192144	2.1		3	d	0.2
3	JE	a	0.1	GO	0.03695	1.3828	10	15.3	81.8461		3	aJE	a	0.1	GO	0.03695	28.1063		3	aJE	a	0.1	GO	0.03695	2.87	37.56	13.0922		4	GO	b	(0.1-0.2)/0.1	JE	0.0659051	0.268458	0.2		4	GO	c	(0.3-2.1)/0.2	JE	0.342239	-0.627152	2.1		4	d	0.2
4	JE	a	0.1	GO	0.04133	1.4713	10	15.7	85.4451		4	aJE	a	0.1	GO	0.04133	19.6059		4	aJE	a	0.1	GO	0.04133	1.5	37.64	25.1004		5	GO	b	(0.1-0.2)/0.1	JE	0.327728	0.556877	0.2		5	GO	c	(0.3-2.1)/0.2	JE	0.119165	0.829624	2.1		5	d	0.2
5	JE	a	0.1	GO	0.02835	0.1062	3	5	55.9153		5	aJE	a	0.1	GO	0.02835			6	aJE	a	0.1	GO	0.03176	2.16	36.32	16.8113		6	GO	b	(0.1-0.2)/0.1	JE	-0.0419065	0.407352	0.2		6	GO	c	(0.3-2.1)/0.2	JE	0.00535129	-0.356675	2.1		6	d	0.2
6	JE	a	0.1	GO	0.03176	0.6663	8	17.3	87.8195		6	aJE	a	0.1	GO	0.03176	34.3521		7	aJE	a	0.1	GO	0.02481	2.2	37.8	17.1832		7	GO	b	(0.1-0.2)/0.1	JE	0.253784	0.830034	0.2		7	GO	c	(0.3-2.1)/0.2	JE	-0.263507	-0.215104	2.1		7	d	0.2
7	JE	a	0.1	GO	0.02481	0.6638	10	14.6	88.3894		7	aJE	a	0.1	GO	0.02481	32.6764		8	aJE	a	0.1	GO	0.0259	2.71	38	14.0037		8	GO	b	(0.1-0.2)/0.1	JE	0.386332	0.374809	0.2		8	GO	c	(0.3-2.1)/0.2	JE	-0.598755	0.506032	2.1		8	d	0.2
8	JE	a	0.1	GO	0.0259	1.3715	8	17.8	88.1859		8	aJE	a	0.1	GO	0.0259	27.7186		9	aJE	a	0.1	GO	0.02973	1.36	37.36	27.3836		9	GO	b	(0.1-0.2)/0.1	JE	0.373275	0.410187	0.2		9	GO	c	(0.3-2.1)/0.2	JE	0.0713037	0.577533	2.1		9	d	0.2
9	JE	a	0.1	GO	0.02973	1.2326	8	18.5	85.897		9	aJE	a	0.1	GO	0.02973	21.6086		10	aJE	a	0.1	GO	0.03644	2.07	35.35	17.0375		10	GO	b	(0.1-0.2)/0.1	JE	-0.580506	0.47064	0.2		10	GO	c	(0.3-2.1)/0.2	JE	0.371811	0.284176	2.1		10	d	0.2
10	JE	a	0.1	GO	0.03644	1.1329	8	17.5	85.3384		10	aJE	a	0.1	GO	0.03644	23.7822		11	aJE	a	0.1	GO	0.02693	1.96	36.84	18.7816		11	GO	b	(0.1-0.2)/0.1	JE	0.219726	0.226102	0.2		11	GO	c	(0.3-2.1)/0.2	JE	-0.0232634	-0.351772	2.1		11	d	0.2
11	JE	a	0.1	GO	0.02693	1.0493	7	18.9	87.6501		11	aJE	a	0.1	GO	0.02693	22.3289		12	aJE	a	0.1	GO	0.02886	2.51	35.12	14.012		12	GO	b	(0.1-0.2)/0.1	JE	0.393462	0.356929	0.2		12	GO	c	(0.3-2.1)/0.2	JE	-0.35563	-0.0443191	2.1		12	d	0.2
12	JE	a	0.1	GO	0.02886	0.6546	8	13.4	84.5237		12	aJE	a	0.1	GO	0.02886	31.8984		13	aJE	a	0.1	GO	0.03002	1.7	38.4	22.5634		13	GO	b	(0.1-0.2)/0.1	JE	0.451746	0.727661	0.2		13	GO	c	(0.3-2.1)/0.2	JE	-0.177914	0.359762	2.1		13	d	0.2
13	JE	a	0.1	GO	0.03002	1.5138	10	19.3	84.6411		13	aJE	a	0.1	GO	0.03002	29.1246		14	aJE	a	0.1	GO	0.02153	1.87	38.65	20.6766		14	GO	b	(0.1-0.2)/0.1	JE	-0.326336	0.222341	0.2		14	GO	c	(0.3-2.1)/0.2	JE	0.535556	0.918081	2.1		14	d	0.2
14	JE	a	0.1	GO	0.02153	0.8651	9	20.1	85.7308		14	aJE	a	0.1	GO	0.02153	30.6809		15	aJE	a	0.1	GO	0.02299	2.19	38.45	17.5966		15	GO	b	(0.1-0.2)/0.1	JE	-0.105551	0.149677	0.2		15	GO	c	(0.3-2.1)/0.2	JE	-0.287942	0.062932	2.1		15	d	0.2
15	JE	a	0.1	GO	0.02299	0.9943	9	15.6	82.8208		15	aJE	a	0.1	GO	0.02299	24.6577		1	aJE	e	0.2	GO	0.02384	2.21	35.68	17.0907		1	GO	c	(0.1-2.1)/0.1	JE	0.0855519	0.4188	2.1		1	GO	d	(0.3-1.2)/0.2	JE	0.0790458	0.0999081	1.2		1	a	0.1
1	JE	c	2.1	GO	0.01759	0.5634	6	16	83.6696		1	aJE	c	0.2	GO	0.02384	36.7362		2	aJE	e	0.2	GO	0.051435	1.825	36.145	20.0292		2	GO	c	(0.1-2.1)/0.1	JE	-0.359407	0.860451	2.1		2	GO	d	(0.3-1.2)/0.2	JE	0.163621	-0.126136	1.2		2	a	0.1
2	JE	c	2.1	GO	0.02973	0.6686	7	14.8	88.0286		2	aJE	c	0.2	GO	0.051435	26.805		3	aJE	e	0.2	GO	0.032635	1.88	36.935	20.3498		3	GO	c	(0.1-2.1)/0.1	JE	-0.122076	0.476582	2.1		3	GO	d	(0.3-1.2)/0.2	JE	0.152936	0.219825	1.2		3	a	0.1
3	JE	c	2.1	GO	0.02385	0.3871	9	10.7	87.2874		3	aJE	c	0.2	GO	0.032635	15.4585		4	aJE	e	0.2	GO	0.019725	1.235	36.25	33.2529		4	GO	c	(0.1-2.1)/0.1	JE	0.385589	0.131634	2.1		4	GO	d	(0.3-1.2)/0.2	JE	-0.00978363	0.033106	1.2		4	a	0.1
4	JE	c	2.1	GO	0.01806	0.5601	5	13.5	86.9282		4	aJE	c	0.2	GO	0.019725	25.9438		5	aJE	e	0.2	GO	0.03592	1.81	36.18	20.3062		5	GO	c	(0.1-2.1)/0.1	JE	0.407839	0.909075	2.1		5	GO	d	(0.3-1.2)/0.2	JE	-0.156786	-0.0813973	1.2		5	a	0.1
5	JE	c	2.1	GO	0.01909	0.5259	6	13	80.3769		5	aJE	c	0.2	GO	0.03592	29.8968		6	aJE	e	0.2	GO	0.03467	1.61	37.79	23.4803		6	GO	c	(0.1-2.1)/0.1	JE	-0.0363309	0.27598	2.1		6	GO	d	(0.3-1.2)/0.2	JE	-0.294666	0.200213	1.2		6	a	0.1
6	JE	c	2.1	GO	0.01803	0.5068	5	14.2	88.6976		6	aJE	c	0.2	GO	0.03467	19.2822		7	aJE	e	0.2	GO	0.02944	2.235	37.615	16.8561		7	GO	c	(0.1-2.1)/0.1	JE	0.0571517	0.351533	2.1		7	GO	d	(0.3-1.2)/0.2	JE	-0.697785	0.588462	1.2		7	a	0.1
7	JE	c	2.1	GO	0.03135	0.6823	8	11.6	86.3649		7	aJE	c	0.2	GO	0.02944	23.2667		8	aJE	e	0.2	GO	0.03305	1.82	36.82	20.3985		8	GO	c	(0.1-2.1)/0.1	JE	0.0188945	0.736383	2.1		8	GO	d	(0.3-1.2)/0.2	JE	-0.135277	-0.604885	1.2		8	a	0.1
8	JE	c	2.1	GO	0.05809	0.5576	6	14.6	87.4978		8	aJE	c	0.2	GO	0.03305	23.7794		9	aJE	e	0.2	GO	0.02465	1.52	38.43	25.7319		9	GO	c	(0.1-2.1)/0.1	JE	0.417963	0.774541	2.1		9	GO	d	(0.3-1.2)/0.2	JE	0.310206	-0.0189874	1.2		9	a	0.1
9	JE	c	2.1	GO	0.03881	0.6073	8	16.8	80.2953		9	aJE	c	0.2	GO	0.02465	21.3919		11	aJE	e	0.2	GO	0.02658	1.72	37.53	21.9479		10	GO	c	(0.1-2.1)/0.1	JE	0.00714286	0.617984	2.1		10	GO	d	(0.3-1.2)/0.2	JE	0.331231	0.218191	1.2		10	a	0.1
10	JE	c	2.1	GO	0.04413	0.4776	8	12	87.7852		10	aJE	c	0.2	GO	0.021765	8.58803		12	aJE	e	0.2	GO	0.023395	1.975	35.89	18.1913		11	GO	c	(0.1-2.1)/0.1	JE	0.201574	0.278597	2.1		11	GO	d	(0.3-1.2)/0.2	JE	0.329266	-0.0395183	1.2		11	a	0.1
11	JE	c	2.1	GO	0.04132	0.4316	8	15.1	87.0129		11	aJE	c	0.2	GO	0.02658	27.3303		13	aJE	e	0.2	GO	0.019905	1.535	37.37	24.3847		12	GO	c	(0.1-2.1)/0.1	JE	0.177758	0.442676	2.1		12	GO	d	(0.3-1.2)/0.2	JE	-0.685756	0.212266	1.2		12	a	0.1
12	JE	c	2.1	GO	0.03487	0.4527	8	12.6	89.1787		12	aJE	c	0.2	GO	0.023395	26.5351		14	aJE	e	0.2	GO	0.01622	1.685	35.475	21.2105		13	GO	c	(0.1-2.1)/0.1	JE	0.354204	0.658323	2.1		13	GO	d	(0.3-1.2)/0.2	JE	-0.844974	0.454347	1.2		13	a	0.1
13	JE	c	2.1	GO	0.0298	1.1468	7	19.6	87.8492		13	aJE	c	0.2	GO	0.019905	23.3046		15	aJE	e	0.2	GO	0.017395	1.88	35.97	19.3247		14	GO	c	(0.1-2.1)/0.1	JE	0.383991	0.956282	2.1		14	GO	d	(0.3-1.2)/0.2	JE	0.460224	0.359354	1.2		14	a	0.1
14	JE	c	2.1	GO	0.0268	0.577	8	15.2	87.3426		14	aJE	c	0.2	GO	0.01622	21.8441		1	GO	i	1.1	JE	0.03335	1.69	38.1	22.4937		15	GO	c	(0.1-2.1)/0.1	JE	-0.423886	0.499913	2.1		15	GO	d	(0.3-1.2)/0.2	JE	-0.116394	0.293573	1.2		15	a	0.1
15	JE	c	2.1	GO	0.02278	0.8975	8	18.1	86.7742		15	aJE	c	0.2	GO	0.017395	24.7525		4	GO	i	1.1	JE	0.02592	2.85	38.14	13.3917		1	GO	d	(0.1-1.2)/0.1	JE	0.226294	0.519646	1.2		1	JE	e	(0.2-1.1)/0.2	GO	-0.283557	0.220666	1.1		1	b	0.2
1	JE	d	1.2	GO	0.02164	0.46555	5.5	12.35	87.0549		1	GO	f	1.1	JE	0.03335	21.9628		5	GO	i	1.1	JE	0.01553	2.27	37.55	16.5648		2	GO	d	(0.1-1.2)/0.1	JE	-0.215315	0.399012	1.2		2	JE	e	(0.2-1.1)/0.2	GO	0.371051	-0.655278	1.1		2	b	0.2
2	JE	d	1.2	GO	0.02687	0.49535	6.5	11.8	87.9131		2	GO	f	1.1	JE	0.03227			6	GO	i	1.1	JE	0.03477	1.22	39.29	32.1898		3	GO	d	(0.1-1.2)/0.1	JE	-0.0821449	0.583642	1.2		3	JE	e	(0.2-1.1)/0.2	GO	0.1647	-0.0543265	1.1		3	b	0.2
3	JE	d	1.2	GO	0.02028	0.40305	5	13.1	87.592		3	GO	f	1.1	JE	0.0227	28.7086		7	GO	i	1.1	JE	0.0278	1.12	38.21	34.1001		4	GO	d	(0.1-1.2)/0.1	JE	0.0567663	0.483995	1.2		4	JE	e	(0.2-1.1)/0.2	GO	-0.447402	-0.403672	1.1		4	b	0.2
4	JE	d	1.2	GO	0.033055	0.41755	5	12	82.6707		4	GO	f	1.1	JE	0.02592	36.5382		8	GO	i	1.1	JE	0.01905	0.95	38.42	40.3054		5	GO	d	(0.1-1.2)/0.1	JE	0.222325	0.422888	1.2		5	JE	e	(0.2-1.1)/0.2	GO	0.550111	0.72162	1.1		5	b	0.2
5	JE	d	1.2	GO	0.02302	0.74965	7	13.7	83.8785		5	GO	f	1.1	JE	0.01553	33.4933		10	GO	i	1.1	JE	0.01942	1.14	39.18	34.3322		6	GO	d	(0.1-1.2)/0.1	JE	-0.348921	0.573176	1.2		6	JE	e	(0.2-1.1)/0.2	GO	0.0885492	-0.19529	1.1		6	b	0.2
6	JE	d	1.2	GO	0.022435	0.46075	6	13.15	86.6931		6	GO	f	1.1	JE	0.03477	20.299		11	GO	i	1.1	JE	0.02435	2.03	40.92	20.1558		7	GO	d	(0.1-1.2)/0.1	JE	-0.266914	0.780374	1.2		7	JE	e	(0.2-1.1)/0.2	GO	0.238111	0.330179	1.1		7	b	0.2
7	JE	d	1.2	GO	0.027985	0.45895	7	13.3	85.6129		7	GO	f	1.1	JE	0.0278	17.7057		12	GO	i	1.1	JE	0.01503	1.13	37.7	33.4985		8	GO	d	(0.1-1.2)/0.1	JE	0.303317	0.143518	1.2		8	JE	e	(0.2-1.1)/0.2	GO	0.306203	0.894196	1.1		8	b	0.2
8	JE	d	1.2	GO	0.02533	0.63875	7	16.8	86.9776		8	GO	f	1.1	JE	0.01905	16.3382		13	GO	i	1.1	JE	0.01696	0.96	37.27	38.766		9	GO	d	(0.1-1.2)/0.1	JE	0.567689	0.456195	1.2		9	JE	e	(0.2-1.1)/0.2	GO	-0.127383	0.946776	1.1		9	b	0.2
9	JE	d	1.2	GO	0.019875	0.4898	7.5	12.75	87.6196		9	GO	f	1.1	JE	0.01431	35.2561		14	GO	i	1.1	JE	0.01651	0.86	37.44	43.5722		10	GO	d	(0.1-1.2)/0.1	JE	-0.056994	0.58277	1.2		10	JE	e	(0.2-1.1)/0.2	GO	-0.234551	-0.0101341	1.1		10	b	0.2
10	JE	d	1.2	GO	0.017745	0.5617	6.5	14.2	86.0169		10	GO	f	1.1	JE	0.01942	23.3674		15	GO	i	1.1	JE	0.03731	3.51	38.34	10.9356		11	GO	d	(0.1-1.2)/0.1	JE	0.476644	0.445238	1.2		11	JE	e	(0.2-1.1)/0.2	GO	0.17231	-0.023037	1.1		11	b	0.2
11	JE	d	1.2	GO	0.02239	0.3284	5.5	10.6	85.0193		11	GO	f	1.1	JE	0.02435	21.1537		1	GO	h	0.1	JE	0.03343	1.5	37.24	24.8469		12	GO	d	(0.1-1.2)/0.1	JE	-0.0224752	0.579608	1.2		12	JE	e	(0.2-1.1)/0.2	GO	0.110921	-0.460122	1.1		12	b	0.2
12	JE	d	1.2	GO	0.027785	0.43055	6	12.25	86.074		12	GO	f	1.1	JE	0.01503	24.0671		2	GO	h	0.1	JE	0.02429	1.41	38.45	27.3107		13	GO	d	(0.1-1.2)/0.1	JE	-0.0115136	0.7088	1.2		13	JE	e	(0.2-1.1)/0.2	GO	-0.102738	0.705331	1.1		13	b	0.2
13	JE	d	1.2	GO	0.01911	0.4864	6.5	12.45	84.7779		13	GO	f	1.1	JE	0.01696	17.7057		3	GO	h	0.1	JE	0.01753	1.36	37.01	27.2093		14	GO	d	(0.1-1.2)/0.1	JE	0.284075	0.658105	1.2		14	JE	e	(0.2-1.1)/0.2	GO	-0.47164	0.459531	1.1		14	b	0.2
14	JE	d	1.2	GO	0.02338	0.5605	8.5	13.3	85.2345		14	GO	f	1.1	JE	0.01651	14.6153		4	GO	h	0.1	JE	0.02845	1.49	37.71	25.2501		15	GO	d	(0.1-1.2)/0.1	JE	-0.23423	0.622999	1.2		15	JE	e	(0.2-1.1)/0.2	GO	-0.268181	0.0377678	1.1		15	b	0.2
15	JE	d	1.2	GO	0.02047	0.58105	7.5	11.5	86.8749		15	GO	f	1.1	JE	0.03731	39.7941		5	GO	h	0.1	JE	0.03776	1.37	34.88	25.4708		1	GO	e	(0.1-0.3)/0.1	JE	0.03148	0.298875	0.3		1	JE	f	(0.3-2.1)/0.2	GO	0.262164	-0.0655271	2.1		15	f	0.2
1	JE	e	0.2	GO	0.02384	0.55665	7.5	13.5	87.4145		1	GO	g	0.1	JE	0.03343	23.3674		6	GO	h	0.1	JE	0.0278	1.54	37.37	24.2645		2	GO	e	(0.1-0.3)/0.1	JE	0.0201267	0.649129	0.3		2	JE	f	(0.3-2.1)/0.2	GO	0.421989	-0.264486	2.1
2	JE	e	0.2	GO	0.051435	0.517	5.5	12.5	87.5832		2	GO	g	0.1	JE	0.02429	22.0835		7	GO	h	0.1	JE	0.03237	2.53	39.87	15.764		3	GO	e	(0.1-0.3)/0.1	JE	0.0188967	0.561293	0.3		3	JE	f	(0.3-2.1)/0.2	GO	0.26919	0.267899	2.1
3	JE	e	0.2	GO	0.032635	0.154	3.5	7.15	89.746		3	GO	g	0.1	JE	0.01753	19.139		8	GO	h	0.1	JE	0.04975	1.95	36.55	18.7885		4	GO	e	(0.1-0.3)/0.1	JE	0.03121	0.556023	0.3		4	JE	f	(0.3-2.1)/0.2	GO	0.0844106	-0.059286	2.1
4	JE	e	0.2	GO	0.019725	0.57755	8	13.05	85.6216		4	GO	g	0.1	JE	0.02845	19.799		9	GO	h	0.1	JE	0.04565	1.42	37.69	26.6125		5	GO	e	(0.1-0.3)/0.1	JE	0.0221133	0.31839	0.3		5	JE	f	(0.3-2.1)/0.2	GO	0.468541	0.00539455	2.1
5	JE	e	0.2	GO	0.03592	0.1976	8	13.65	96.1076		5	GO	g	0.1	JE	0.03776	34.9496		10	GO	h	0.1	JE	0.0336	2.24	35.13	15.7043		6	GO	e	(0.1-0.3)/0.1	JE	0.0250767	0.414257	0.3		6	JE	f	(0.3-2.1)/0.2	GO	0.479954	0.0415173	2.1
6	JE	e	0.2	GO	0.03467	0.90355	8	14	85.3973		6	GO	g	0.1	JE	0.0278	26.6172		11	GO	h	0.1	JE	0.03939	1.44	37.29	25.8881		1	JE	f	(0.1-1.1)/0.1	GO	-0.0321333	0.519631	1.1		7	JE	f	(0.3-2.1)/0.2	GO	-0.0648777	-0.290396	2.1
7	JE	e	0.2	GO	0.02944	0.88895	7	16.15	86.1151		7	GO	g	0.1	JE	0.03237	24.212		12	GO	h	0.1	JE	0.03426	2.44	38.13	15.6007		2	JE	f	(0.1-1.1)/0.1	GO	-0.0911605	-0.0202871	1.1		8	JE	f	(0.3-2.1)/0.2	GO	-0.75764	-0.0545579	2.1
8	JE	e	0.2	GO	0.03305	0.86475	8.5	15.2	86.0479		8	GO	g	0.1	JE	0.04975	21.3787		13	GO	h	0.1	JE	0.03865	1.42	37.94	26.7811		3	JE	f	(0.1-1.1)/0.1	GO	0.0805244	0.35013	1.1		9	JE	f	(0.3-2.1)/0.2	GO	-0.574442	-0.148553	2.1
9	JE	e	0.2	GO	0.02465	0.88795	7	15.2	84.5637		9	GO	g	0.1	JE	0.04565	20.5061		14	GO	h	0.1	JE	0.03573	2.63	36.97	14.0334		4	JE	f	(0.1-1.1)/0.1	GO	0.0370129	0.134799	1.1		10	JE	f	(0.3-2.1)/0.2	GO	-1.02757	0.0967417	2.1
10	JE	e	0.2	GO	0.021765	0.5991	4	6.55	84.6736		10	GO	g	0.1	JE	0.0336	30.4485		15	GO	h	0.1	JE	0.02378	2.63	40.38	15.3713		5	JE	f	(0.1-1.1)/0.1	GO	0.454926	0.828411	1.1		11	JE	f	(0.3-2.1)/0.2	GO	-0.554552	0.183739	2.1
11	JE	e	0.2	GO	0.02658	0.545	7	11.75	86.1233		11	GO	g	0.1	JE	0.03939	21.2656		1	GO	l	0.2	JE	0.028085	1.365	34.13	25.0454		6	JE	f	(0.1-1.1)/0.1	GO	-0.0658631	0.263242	1.1		12	JE	f	(0.3-2.1)/0.2	GO	-0.490489	0.143834	2.1
12	JE	e	0.2	GO	0.023395	0.60575	7	11.95	85.6748		12	GO	g	0.1	JE	0.03426	28.7086		2	GO	l	0.2	JE	0.035295	2.8	38.605	14.4205		7	JE	f	(0.1-1.1)/0.1	GO	0.24344	0.587133	1.1		13	JE	f	(0.3-2.1)/0.2	GO	-0.497111	-1.16888	2.1
13	JE	e	0.2	GO	0.019905	0.95975	6.5	10.6	68.4282		13	GO	g	0.1	JE	0.03865	18.694		3	GO	l	0.2	JE	0.022395	2.13	39.09	18.4096		8	JE	f	(0.1-1.1)/0.1	GO	0.226575	0.934784	1.1		14	JE	f	(0.3-2.1)/0.2	GO	-0.652281	-0.091248	2.1
14	JE	e	0.2	GO	0.01622	0.4234	5.5	11.75	87.3218		14	GO	g	0.1	JE	0.03573	28.1063		4	GO	l	0.2	JE	0.026575	1.41	38.585	27.4064		9	JE	f	(0.1-1.1)/0.1	GO	0.0626476	0.967193	1.1		15	JE	f	(0.3-2.1)/0.2	GO	-0.309572	-0.697392	2.1
15	JE	e	0.2	GO	0.017395	0.61925	6	12.85	87.246		15	GO	g	0.1	JE	0.02378	26.0987		5	GO	l	0.2	JE	0.025385	1.78	39.6	23.1437		10	JE	f	(0.1-1.1)/0.1	GO	0.093679	0.377369	1.1		1	JE	g	(0.3-1.2)/0.2	GO	0.0922819	0.119531	1.2
1	JE	l	0.3	GO	0.0255133	8	11.85	0.4494	87.2427		1	GO	h	0.2	JE	0.028085	37.9611		6	GO	l	0.2	JE	0.028965	1.61	37.24	23.1456		11	JE	f	(0.1-1.1)/0.1	GO	0.257943	0.369416	1.1		2	JE	g	(0.3-1.2)/0.2	GO	0.477593	0.0631721	1.2
3	JE	l	0.3	GO	0.01648	7	13.2333	0.5834	83.6099		2	GO	h	0.2	JE	0.035295	29.5307		7	GO	l	0.2	JE	0.024155	1.735	37.44	21.5913		12	JE	f	(0.1-1.1)/0.1	GO	0.298419	0.100004	1.1		3	JE	g	(0.3-1.2)/0.2	GO	0.378581	0.237734	1.2
2	JE	l	0.3	GO	0.01966	6.66667	13.5333	0.4134	87.5344		3	GO	h	0.2	JE	0.022395	24.0211		8	GO	l	0.2	JE	0.03053	1.51	38.835	25.7063		13	JE	f	(0.1-1.1)/0.1	GO	0.25963	0.81837	1.1		4	JE	g	(0.3-1.2)/0.2	GO	-0.675792	0.210311	1.2
4	JE	l	0.3	GO	0.0162533	6	14.0333	0.572167	89.0151		4	GO	h	0.2	JE	0.026575	20.1464		9	GO	l	0.2	JE	0.02861	2.21	37.155	16.8377		14	JE	f	(0.1-1.1)/0.1	GO	0.194869	0.666863	1.1		5	JE	g	(0.3-1.2)/0.2	GO	0.359131	-0.417771	1.2
5	JE	l	0.3	GO	0.0166667	7	11.7667	0.297067	92.9716		5	GO	h	0.2	JE	0.025385	22.3535		10	GO	l	0.2	JE	0.053105	2.35	39.07	17.0269		15	JE	f	(0.1-1.1)/0.1	GO	0.25592	0.406895	1.1		6	JE	g	(0.3-1.2)/0.2	GO	0.352899	0.128609	1.2
6	JE	l	0.3	GO	0.01581	9.33333	13.5	0.8876	84.1046		6	GO	h	0.2	JE	0.028965	60.1174		11	GO	l	0.2	JE	0.030735	1.44	39.945	27.9736		1	JE	g	(0.1-0.2)/0.1	GO	0.19588	0.446611	0.2		7	JE	g	(0.3-1.2)/0.2	GO	0.0494226	0.132013	1.2
7	JE	l	0.3	GO	0.0217467	6	11.2333	0.498233	86.1087		7	GO	h	0.2	JE	0.024155	20.4541		12	GO	l	0.2	JE	0.02078	1.995	37.765	21.1697		2	JE	g	(0.1-0.2)/0.1	GO	-0.734895	0.486029	0.2		8	JE	g	(0.3-1.2)/0.2	GO	0.233585	-0.208032	1.2
1	GO	i	1.1	JE	0.03335	1.2378	7	17	84.6351		8	GO	h	0.2	JE	0.03053	11.5292		13	GO	l	0.2	JE	0.02119	1.5	37.98	25.8383		3	JE	g	(0.1-0.2)/0.1	GO	-0.100774	0.846902	0.2		9	JE	g	(0.3-1.2)/0.2	GO	0.193712	0.0736685	1.2
2	GO	i	1.1	JE	0.03227						9	GO	h	0.2	JE	0.02861	27.8229		14	GO	l	0.2	JE	0.04739	1.875	38.28	22.0137		4	JE	g	(0.1-0.2)/0.1	GO	0.334679	0.425834	0.2		10	JE	g	(0.3-1.2)/0.2	GO	0.1847	-0.062312	1.2
3	GO	i	1.1	JE	0.0227	0.7273	7	13.6	85.0171		10	GO	h	0.2	JE	0.053105	26.218		15	GO	l	0.2	JE	0.02629	1.255	38.75	30.8567		5	JE	g	(0.1-0.2)/0.1	GO	-0.211576	0.803558	0.2		11	JE	g	(0.3-1.2)/0.2	GO	0.157637	0.378915	1.2
4	GO	i	1.1	JE	0.02592	0.563	7	14.1	73.4934		11	GO	h	0.2	JE	0.030735	17.6085												6	JE	g	(0.1-0.2)/0.1	GO	-0.169414	0.101744	0.2		12	JE	g	(0.3-1.2)/0.2	GO	-0.187647	0.185725	1.2
5	GO	i	1.1	JE	0.01553	0.213	6	7.7	87.7776		12	GO	h	0.2	JE	0.02078	23.0589												7	JE	g	(0.1-0.2)/0.1	GO	0.00699332	0.116258	0.2		13	JE	g	(0.3-1.2)/0.2	GO	0.0399397	0.0800987	1.2
6	GO	i	1.1	JE	0.03477	0.2328	6	9.9	88.1521		13	GO	h	0.2	JE	0.02119	21.0509												8	JE	g	(0.1-0.2)/0.1	GO	-0.114771	0.140316	0.2		14	JE	g	(0.3-1.2)/0.2	GO	-0.44143	-0.0600425	1.2
7	GO	i	1.1	JE	0.0278	0.6787	7	15.3	78.516		14	GO	h	0.2	JE	0.04739	27.1073												9	JE	g	(0.1-0.2)/0.1	GO	0.168559	0.117252	0.2		15	JE	g	(0.3-1.2)/0.2	GO	-0.176775	-0.0989076	1.2
8	GO	i	1.1	JE	0.01905	0.7786	9	14.2	84.6409		15	GO	h	0.2	JE	0.02629	18.0683												10	JE	g	(0.1-0.2)/0.1	GO	0.26587	0.40441	0.2		15	GO	h	(0.2-1.2)/0.2	JE	-0.116394	0.556638	1.2
9	GO	i	1.1	JE	0.01431	0.1234	9	9.1	91.4288																				11	JE	g	(0.1-0.2)/0.1	GO	0.103461	0.458193	0.2
10	GO	i	1.1	JE	0.01942	1.0982	7	15.8	82.8154																				12	JE	g	(0.1-0.2)/0.1	GO	0.21089	0.397799	0.2
11	GO	i	1.1	JE	0.02435	0.556	7	15.2	84.4632																				13	JE	g	(0.1-0.2)/0.1	GO	0.328607	0.045873	0.2
12	GO	i	1.1	JE	0.01503	0.6387	7	14.4	82.6746																				14	JE	g	(0.1-0.2)/0.1	GO	0.452902	0.579081	0.2
13	GO	i	1.1	JE	0.01696	0.1219	8	13.6	98.1974																				15	JE	g	(0.1-0.2)/0.1	GO	0.413269	0.384378	0.2
14	GO	i	1.1	JE	0.01651	0.9505	8	13.1	84.3824																				1	JE	h	(0.1-2.1)/0.1	GO	0.406692	0.439901	2.1
15	GO	i	1.1	JE	0.03731	0.4101	8	12.2	67.701																				2	JE	h	(0.1-2.1)/0.1	GO	-0.00278833	0.335317	2.1
1	GO	h	0.1	JE	0.03343	1.1042	9	18.1	77.6487																				3	JE	h	(0.1-2.1)/0.1	GO	0.195543	0.615168	2.1
2	GO	h	0.1	JE	0.02429	1.0352	9	17.2	84.4635																				4	JE	h	(0.1-2.1)/0.1	GO	0.390839	0.443182	2.1
3	GO	h	0.1	JE	0.01753	0.848	10	16	84.772																				5	JE	h	(0.1-2.1)/0.1	GO	0.356097	0.477181	2.1
4	GO	h	0.1	JE	0.02845	0.7909	8	13	87.5364																				6	JE	h	(0.1-2.1)/0.1	GO	0.391851	0.496169	2.1
5	GO	h	0.1	JE	0.03776	0.8773	10	16.9	84.1928																				7	JE	h	(0.1-2.1)/0.1	GO	-0.0574307	0.321697	2.1
6	GO	h	0.1	JE	0.0278	0.6851	8	13	84.8059																				8	JE	h	(0.1-2.1)/0.1	GO	-0.959367	0.445667	2.1
7	GO	h	0.1	JE	0.03237	1.0846	10	16.3	74.959																				9	JE	h	(0.1-2.1)/0.1	GO	-0.309055	0.396258	2.1
8	GO	h	0.1	JE	0.04975	1.0588	9	14.2	87.4712																				10	JE	h	(0.1-2.1)/0.1	GO	-0.488498	0.525198	2.1
9	GO	h	0.1	JE	0.04565	0.9226	8	15.5	85.134																				11	JE	h	(0.1-2.1)/0.1	GO	-0.393717	0.570929	2.1
10	GO	h	0.1	JE	0.0336	0.6022	8	15.2	85.4404																				12	JE	h	(0.1-2.1)/0.1	GO	-0.17616	0.549952	2.1
11	GO	h	0.1	JE	0.03939	1.2129	9	17.2	84.7668																				13	JE	h	(0.1-2.1)/0.1	GO	-0.00514942	-0.140081	2.1
12	GO	h	0.1	JE	0.03426	0.564	9	14	80.0763																				14	JE	h	(0.1-2.1)/0.1	GO	0.0960401	0.426381	2.1
13	GO	h	0.1	JE	0.03865	1.0573	8	17.3	85.2991																				15	JE	h	(0.1-2.1)/0.1	GO	0.231634	0.107758	2.1
14	GO	h	0.1	JE	0.03573	0.8791	10	15.7	79.1297																				1	JE	i	(0.1-1.2)/0.1	GO	0.270086	0.537178	1.2
15	GO	h	0.1	JE	0.02378	1.0364	10	16.2	76.3249																				2	JE	i	(0.1-1.2)/0.1	GO	0.093679	0.507552	1.2
1	GO	j	2.1	JE	0.03057	0.5331	7	13.4	81.9472																				3	JE	i	(0.1-1.2)/0.1	GO	0.315959	0.599311	1.2
2	GO	j	2.1	JE	0.03302	0.128	5	7.5	88.4058																				4	JE	i	(0.1-1.2)/0.1	GO	-0.11494	0.584896	1.2
3	GO	j	2.1	JE	0.01967	0.4801	5	18.2	84.3595																				5	JE	i	(0.1-1.2)/0.1	GO	0.223539	0.254742	1.2
4	GO	j	2.1	JE	0.01748	0.7965	6	14.8	85.8777																				6	JE	i	(0.1-1.2)/0.1	GO	0.243271	0.541949	1.2
5	GO	j	2.1	JE	0.02236	0.0834	4	7.7	87.7353																				7	JE	i	(0.1-1.2)/0.1	GO	0.0560702	0.543739	1.2
6	GO	j	2.1	JE	0.02881	0.6641	8	13.8	84.9171																				8	JE	i	(0.1-1.2)/0.1	GO	0.145623	0.364992	1.2
7	GO	j	2.1	JE	0.03052	0.5948	5	15.1	80.9968																				9	JE	i	(0.1-1.2)/0.1	GO	0.329619	0.51307	1.2
8	GO	j	2.1	JE	0.04881	0.2418	5	11.6	84.9814																				10	JE	i	(0.1-1.2)/0.1	GO	0.401464	0.441591	1.2
9	GO	j	2.1	JE	0.02657	0.2068	5	11.1	83.6392																				11	JE	i	(0.1-1.2)/0.1	GO	0.244789	0.673524	1.2
10	GO	j	2.1	JE	0.03336	0.3504	5	15	85.0576																				12	JE	i	(0.1-1.2)/0.1	GO	0.0628162	0.571973	1.2
11	GO	j	2.1	JE	0.03145	0.6617	8	12.3	84.4452																				13	JE	i	(0.1-1.2)/0.1	GO	0.355423	0.51645	1.2
12	GO	j	2.1	JE	0.02817	0.5112	7	16.2	84.978																				14	JE	i	(0.1-1.2)/0.1	GO	0.211396	0.442784	1.2
13	GO	j	2.1	JE	0.02496	0.3134	7	10.8	84.0346																				15	JE	i	(0.1-1.2)/0.1	GO	0.30955	0.422354	1.2
14	GO	j	2.1	JE	0.02201	0.0401	4	3.6	87.7107																				1	JE	j	(0.1-0.3)/0.1	GO	0.139439	0.553233	0.3
15	GO	j	2.1	JE	0.03386	0.4587	6	11.3	85.7547																				3	JE	j	(0.1-0.3)/0.1	GO	0.444132	0.420018	0.3
1	GO	k	1.2	JE	0.025865	0.4406	6.5	13.4	84.0967																				2	JE	j	(0.1-0.3)/0.1	GO	0.336871	0.589022	0.3
2	GO	k	1.2	JE	0.02952	0.55125	7	12.25	81.5789																				4	JE	j	(0.1-0.3)/0.1	GO	0.451778	0.431186	0.3
3	GO	k	1.2	JE	0.01897	0.3819	6.5	12	79.937																				5	JE	j	(0.1-0.3)/0.1	GO	0.437836	0.704674	0.3
4	GO	k	1.2	JE	0.026835	0.4733	5.5	14.65	83.2196																				6	JE	j	(0.1-0.3)/0.1	GO	0.466731	0.1176	0.3
5	GO	k	1.2	JE	0.029365	0.52935	6	12.95	81.1115																				7	JE	j	(0.1-0.3)/0.1	GO	0.266488	0.504686	0.3
6	GO	k	1.2	JE	0.0375	0.3915	6.5	12.75	82.7533
7	GO	k	1.2	JE	0.04101	0.20145	5.5	9.55	87.6335
8	GO	k	1.2	JE	0.03466	0.7856	6.5	13.85	85.5588
9	GO	k	1.2	JE	0.019735	0.4988	7	10.7	86.156
10	GO	k	1.2	JE	0.035515	0.3827	6	11.4	84.8436
11	GO	k	1.2	JE	0.020615	0.50885	7	12.9	85.6359
12	GO	k	1.2	JE	0.03503	0.3856	7	16.3	82.9761
13	GO	k	1.2	JE	0.039095	0.2671	6.5	14.8	85.462
14	GO	k	1.2	JE	0.02558	0.3136	6	13.6	85.6124
15	GO	k	1.2	JE	0.02935	0.3458	5.5	13.25	88.1103
1	GO	l	0.2	JE	0.028085	0.7073	7.5	13.15	84.9958
2	GO	l	0.2	JE	0.035295	0.2019	7.5	14.2	95.9724
3	GO	l	0.2	JE	0.022395	0.77225	8	16.7	83.2993
4	GO	l	0.2	JE	0.026575	0.671	10	11.5	82.1971
5	GO	l	0.2	JE	0.025385	0.40645	10	15.05	93.4539
6	GO	l	0.2	JE	0.028965	0.5436	7.5	13.45	88.6743
7	GO	l	0.2	JE	0.024155	0.1559	6	13.75	96.5186
8	GO	l	0.2	JE	0.03053	0.57345	6.5	14.5	81.7463
9	GO	l	0.2	JE	0.02861	0.541	8	13.2	87.7612
10	GO	l	0.2	JE	0.053105	0.48555	7.5	14.35	85.5781
11	GO	l	0.2	JE	0.030735	0.70985	8	12.25	84.8793
12	GO	l	0.2	JE	0.02078	0.58985	7.5	14.3	87.2299
13	GO	l	0.2	JE	0.02119	0.2498	10	12.7	95.1802
14	GO	l	0.2	JE	0.04739	0.7133	8.5	12.35	81.9594
15	GO	l	0.2	JE	0.02629	0.77995	8	14.3	83.7397
1	GO	f	0.3	JE	0.03148	6.66667	12.7333	0.6431	87.0072
2	GO	f	0.3	JE	0.0201267	6.33333	10.8	0.321833	88.2628
3	GO	f	0.3	JE	0.0188967	6.33333	13.3333	0.4024	86.9703
4	GO	f	0.3	JE	0.03121	6.66667	12.8	0.407233	85.3618
5	GO	f	0.3	JE	0.0221133	7.33333	12.6	0.6252	83.2938
6	GO	f	0.3	JE	0.0250767	6	11.9667	0.537267	84.7072
[truncated: 5 more columns]
